# Supplementary material for: Target cell cortical tension regulates macrophage trogocytosis
Source: Nat Cell Biol. 2025 Dec 12;27(12):2078–88. doi: 10.1038/s41556-025-01807-6 (PMC12716991; doi:10.1038/s41556-025-01807-6)
Supplement: Supplementary file 8 — Statistical source data for Figs. 1–5. [file 41556_2025_1807_MOESM8_ESM.xlsx]

## Sheet: Figure 1a
Date	Cell Type	Conc (aBiotin)	Phago	Trogo	Count	Intensity	Macrophage
2023-03-21	Jurkat	0	0	3	16273	145	RAW
2023-03-21	Jurkat	10	132	11378	14546	605000	RAW
2023-03-21	Jurkat	1	114	11513	12527	142368	RAW
2023-03-21	Jurkat	2	99	8293	14153	35867	RAW
2023-03-31	Jurkat	0	0	3	14487	137	RAW
2023-03-31	Jurkat	10	31	7515	16870	142368	RAW
2023-03-31	Jurkat	1	26	10866	14635	105035	RAW
2023-03-31	Jurkat	2	16	4447	17164	25283	RAW
2023-03-31	Jurkat	0.1	13	1122	17957	15502	RAW
2023-08-14	Jurkat	0	2	6	21092	203	RAW
2023-08-14	Jurkat	10	225	12728	19650	103668	RAW
2023-08-14	Jurkat	1	90	7391	22184	22801	RAW
2023-08-14	Jurkat	2	39	1583	25560	8413	RAW
2023-08-14	Jurkat	0.1	11	184	23848	3889	RAW
Date	Cell Type	Conc (aCD47)	Phago	Trogo	Count	Intensity	Macrophage
2023-03-23	HL60	0.1	35	6	17820	3054	RAW
2023-03-23	Jurkat	0	0	141	20066	145	RAW
2023-03-23	Jurkat	2	95	9110	21549	35283	RAW
2023-03-23	Jurkat	1	87	7953	21416	25060	RAW
2023-03-23	Jurkat	0.2	75	117	20914	6389	RAW
2023-03-23	Jurkat	0.1	36	14	15517	2337	RAW
2023-04-06	Jurkat	0	47	7646	12051	39996	RAW
2023-04-06	Jurkat	2	63	7213	15816	27650	RAW
2023-04-06	Jurkat	1	52	8573	16408	22505	RAW
2023-04-06	Jurkat	0.2	47	4294	18695	10543	RAW
2023-04-06	Jurkat	0.1	24	900	13395	5754	RAW
2023-05-04	Jurkat	0	0	0	3507	137	RAW
2023-05-04	Jurkat	2	104	2296	2764	50219	RAW
2023-05-04	Jurkat	1	97	2918	3609	36808	RAW
2023-05-04	Jurkat	0.2	33	1544	3732	11549	RAW
2023-05-04	Jurkat	0.1	40	905	4712	7323	RAW

## Sheet: Figure 1b
Date	Cell Type	Conc	Phago	Trogo	Count	Intensity	Macrophage
2023-08-18	Jurkat	0	1	2	10003	159	BMDM
2023-08-18	Jurkat	2	435	7641	10767	21739	BMDM
2023-08-18	Jurkat	1	315	6053	11579	13808	BMDM
2023-08-18	Jurkat	0.2	9	80	9660	4725	BMDM
2023-08-18	Jurkat	0.1	3	0	7516	1961	BMDM
2023-08-26	Jurkat	0	0	0	42587	137	BMDM
2023-08-26	Jurkat	2	1809	26729	46708	13700	BMDM
2023-08-26	Jurkat	1	386	6558	29674	9689	BMDM
2023-08-26	Jurkat	0.2	47	565	27238	4353	BMDM
2023-08-26	Jurkat	0.1	11	13	48118	2190	BMDM
2023-08-30	Jurkat	0	0	0	13910	130	BMDM
2023-08-30	Jurkat	2	460	11137	12925	53411	BMDM
2023-08-30	Jurkat	1	470	13128	14874	35366	BMDM
2023-08-30	Jurkat	0.2	128	4529	14215	9317	BMDM
2023-08-30	Jurkat	0.1	45	501	14266	4715	BMDM
Date	Cell Type	Conc	Phago	Trogo	Count	Intensity	Macrophage
2023-08-10	Jurkat	0	1	81	10957	188	J774
2023-08-10	Jurkat	2	90	10605	11481	28734	J774
2023-08-10	Jurkat	1	61	8534	9944	15597	J774
2023-08-10	Jurkat	0.2	39	8371	12289	6572	J774
2023-08-10	Jurkat	0.1	20	3069	10214	3311	J774
2023-08-16	Jurkat	0	3	474	21627	224	J774
2023-08-16	Jurkat	2	73	11862	17566	24839	J774
2023-08-16	Jurkat	1	100	14155	21632	12718	J774
2023-08-16	Jurkat	0.2	84	6618	20272	3643	J774
2023-08-16	Jurkat	0.1	51	2768	20800	2462	J774
2023-08-18	Jurkat	0	0	0	10150	152	J774
2023-08-18	Jurkat	2	30	10169	12614	20691	J774
2023-08-18	Jurkat	1	23	7798	12091	13121	J774
2023-08-18	Jurkat	0.2	13	2590	15277	3095	J774
2023-08-18	Jurkat	0.1	5	392	11497	1548	J774
2023-08-26	Jurkat	0	0	10	19016	130	J774
2023-08-26	Jurkat	2	275	14599	17886	10991	J774
2023-08-26	Jurkat	1	93	9067	18538	7350	J774
2023-08-26	Jurkat	0.2	58	3959	19155	2399	J774
2023-08-26	Jurkat	0.1	90	1665	15475	1259	J774
Date	Cell Type	Conc	Phago	Trogo	Count		Macrophage
2025-01-16	RAW + LPS	1	928	23874	70013		RAW + LPS
2025-01-17	RAW + LPS	1	1204	35327	81191		RAW + LPS
2025-01-24	RAW + LPS	1	1222	35541	78759		RAW + LPS
Date	Cell Type	Conc (aCD47)	Phago	Trogo	Count	Intensity	Macrophage
2023-03-23	HL60	0.1	35	6	17820	3054	RAW
2023-03-23	Jurkat	0	0	141	20066	145	RAW
2023-03-23	Jurkat	2	95	9110	21549	35283	RAW
2023-03-23	Jurkat	1	87	7953	21416	25060	RAW
2023-03-23	Jurkat	0.2	75	117	20914	6389	RAW
2023-03-23	Jurkat	0.1	36	14	15517	2337	RAW
2023-04-06	Jurkat	0	47	7646	12051	39996	RAW
2023-04-06	Jurkat	2	63	7213	15816	27650	RAW
2023-04-06	Jurkat	1	52	8573	16408	22505	RAW
2023-04-06	Jurkat	0.2	47	4294	18695	10543	RAW
2023-04-06	Jurkat	0.1	24	900	13395	5754	RAW
2023-05-04	Jurkat	0	0	0	3507	137	RAW
2023-05-04	Jurkat	2	104	2296	2764	50219	RAW
2023-05-04	Jurkat	1	97	2918	3609	36808	RAW
2023-05-04	Jurkat	0.2	33	1544	3732	11549	RAW
2023-05-04	Jurkat	0.1	40	905	4712	7323	RAW

## Sheet: Figure 2a
Date	Cell Type	Conc (aCD47)	Phago	Trogo	Count	Intensity	Macrophage
2023-03-03	HL60	0	7	3	21123	217	RAW
2023-03-03	HL60	2	2296	12790	27499	16443	RAW
2023-03-03	HL60	1	1998	5883	24627	10173	RAW
2023-03-03	HL60	0.2	1174	256	29682	2221	RAW
2023-03-03	HL60	0.1	167	6	19239	951	RAW
2023-03-03	Raji B	0	9	55	24639	260	RAW
2023-03-03	Raji B	2	1585	9718	27120	11549	RAW
2023-03-03	Raji B	1	715	3141	29112	6634	RAW
2023-03-03	Raji B	0.2	261	194	26887	1525	RAW
2023-03-03	Raji B	0.1	17	11	28249	710	RAW
2023-03-08	HL60	0	2	1	20751	181	RAW
2023-03-08	HL60	2	1808	2739	14114	19913	RAW
2023-03-08	HL60	1	3169	3932	16570	10744	RAW
2023-03-08	HL60	0.2	1830	331	17983	2997	RAW
2023-03-08	HL60	0.1	254	14	13110	1578	RAW
2023-03-08	Raji B	0	32	325	16036	137	RAW
2023-03-08	Raji B	2	1715	7010	13827	12401	RAW
2023-03-08	Raji B	1	1213	3326	13562	7432	RAW
2023-03-08	Raji B	0.2	591	666	15383	2298	RAW
2023-03-08	Raji B	0.1	123	102	18184	1200	RAW
2023-03-23	HL60	0	10	21	12605	717	RAW
2023-03-23	HL60	2	180	3623	21635	23202	RAW
2023-03-23	HL60	1	80	1250	16203	18382	RAW
2023-03-23	HL60	0.2	40	183	20817	6722	RAW
2023-03-23	HL60	0.1	35	6	17820	3054	RAW
2023-03-23	Jurkat	0	0	141	20066	145	RAW
2023-03-23	Jurkat	2	95	9110	21549	35283	RAW
2023-03-23	Jurkat	1	87	7953	21416	25060	RAW
2023-03-23	Jurkat	0.2	75	117	20914	6389	RAW
2023-03-23	Jurkat	0.1	36	14	15517	2337	RAW
2023-03-23	Raji B	0	1	36	23340	152	RAW
2023-03-23	Raji B	2	104	3345	18516	13918	RAW
2023-03-23	Raji B	1	76	2195	21891	9027	RAW
2023-03-23	Raji B	0.2	43	86	22821	2454	RAW
2023-03-23	Raji B	0.1	11	22	19675	1016	RAW
2023-04-06	Jurkat	0	47	7646	12051	39996	RAW
2023-04-06	Jurkat	2	63	7213	15816	27650	RAW
2023-04-06	Jurkat	1	52	8573	16408	22505	RAW
2023-04-06	Jurkat	0.2	47	4294	18695	10543	RAW
2023-04-06	Jurkat	0.1	24	900	13395	5754	RAW
2023-05-04	Jurkat	0	0	0	3507	137	RAW
2023-05-04	Jurkat	2	104	2296	2764	50219	RAW
2023-05-04	Jurkat	1	97	2918	3609	36808	RAW
2023-05-04	Jurkat	0.2	33	1544	3732	11549	RAW
2023-05-04	Jurkat	0.1	40	905	4712	7323	RAW

## Sheet: Figure 2b
Date	Cell Type	Conc (aCD47)	Phago	Trogo	Count	Intensity	Macrophage
2023-03-03	HL60	0	7	3	21123	217	RAW
2023-03-03	HL60	2	2296	12790	27499	16443	RAW
2023-03-03	HL60	1	1998	5883	24627	10173	RAW
2023-03-03	HL60	0.2	1174	256	29682	2221	RAW
2023-03-03	HL60	0.1	167	6	19239	951	RAW
2023-03-03	Raji B	0	9	55	24639	260	RAW
2023-03-03	Raji B	2	1585	9718	27120	11549	RAW
2023-03-03	Raji B	1	715	3141	29112	6634	RAW
2023-03-03	Raji B	0.2	261	194	26887	1525	RAW
2023-03-03	Raji B	0.1	17	11	28249	710	RAW
2023-03-08	HL60	0	2	1	20751	181	RAW
2023-03-08	HL60	2	1808	2739	14114	19913	RAW
2023-03-08	HL60	1	3169	3932	16570	10744	RAW
2023-03-08	HL60	0.2	1830	331	17983	2997	RAW
2023-03-08	HL60	0.1	254	14	13110	1578	RAW
2023-03-08	Raji B	0	32	325	16036	137	RAW
2023-03-08	Raji B	2	1715	7010	13827	12401	RAW
2023-03-08	Raji B	1	1213	3326	13562	7432	RAW
2023-03-08	Raji B	0.2	591	666	15383	2298	RAW
2023-03-08	Raji B	0.1	123	102	18184	1200	RAW
2023-03-23	HL60	0	10	21	12605	717	RAW
2023-03-23	HL60	2	180	3623	21635	23202	RAW
2023-03-23	HL60	1	80	1250	16203	18382	RAW
2023-03-23	HL60	0.2	40	183	20817	6722	RAW
2023-03-23	HL60	0.1	35	6	17820	3054	RAW
2023-03-23	Jurkat	0	0	141	20066	145	RAW
2023-03-23	Jurkat	2	95	9110	21549	35283	RAW
2023-03-23	Jurkat	1	87	7953	21416	25060	RAW
2023-03-23	Jurkat	0.2	75	117	20914	6389	RAW
2023-03-23	Jurkat	0.1	36	14	15517	2337	RAW
2023-03-23	Raji B	0	1	36	23340	152	RAW
2023-03-23	Raji B	2	104	3345	18516	13918	RAW
2023-03-23	Raji B	1	76	2195	21891	9027	RAW
2023-03-23	Raji B	0.2	43	86	22821	2454	RAW
2023-03-23	Raji B	0.1	11	22	19675	1016	RAW
2023-04-06	Jurkat	0	47	7646	12051	39996	RAW
2023-04-06	Jurkat	2	63	7213	15816	27650	RAW
2023-04-06	Jurkat	1	52	8573	16408	22505	RAW
2023-04-06	Jurkat	0.2	47	4294	18695	10543	RAW
2023-04-06	Jurkat	0.1	24	900	13395	5754	RAW
2023-05-04	Jurkat	0	0	0	3507	137	RAW
2023-05-04	Jurkat	2	104	2296	2764	50219	RAW
2023-05-04	Jurkat	1	97	2918	3609	36808	RAW
2023-05-04	Jurkat	0.2	33	1544	3732	11549	RAW
2023-05-04	Jurkat	0.1	40	905	4712	7323	RAW

## Sheet: Figure 2c
Date	Cell Type	Conc (aBiotin)	Phago	Trogo	Count	Intensity	Macrophage
2023-03-21	Jurkat	0	0	3	16273	145	RAW
2023-03-21	Jurkat	10	132	11378	14546	605000	RAW
2023-03-21	Jurkat	1	114	11513	12527	142368	RAW
2023-03-21	Jurkat	2	99	8293	14153	35867	RAW
2023-03-21	Raji B	0	1	4	16676	152	RAW
2023-03-21	Raji B	10	106	11394	14749	674000	RAW
2023-03-21	Raji B	1	75	12486	16621	133556	RAW
2023-03-21	Raji B	0.2	121	7438	20113	30073	RAW
2023-03-21	Raji B	0.1	50	3209	13883	20083	RAW
2023-03-31	HL60	0	0	0	20327	181	RAW
2023-03-31	HL60	10	333	8523	16698	186187	RAW
2023-03-31	HL60	1	406	9579	16101	95855	RAW
2023-03-31	HL60	2	159	2647	15949	24949	RAW
2023-03-31	HL60	0.1	106	807	15466	13070	RAW
2023-03-31	Jurkat	0	0	3	14487	137	RAW
2023-03-31	Jurkat	10	31	7515	16870	142368	RAW
2023-03-31	Jurkat	1	26	10866	14635	105035	RAW
2023-03-31	Jurkat	2	16	4447	17164	25283	RAW
2023-03-31	Jurkat	0.1	13	1122	17957	15502	RAW
2023-03-31	Raji B	0	0	5	17494	137	RAW
2023-03-31	Raji B	10	156	12498	16949	137155	RAW
2023-03-31	Raji B	1	88	9957	16096	79565	RAW
2023-03-31	Raji B	2	78	2790	16424	20603	RAW
2023-03-31	Raji B	0.1	29	1025	16000	11841	RAW
2023-04-06	Raji B	0	0	8	18211	130	RAW
2023-04-06	Raji B	10	582	15350	17633	143895	RAW
2023-04-06	Raji B	1	434	13222	18516	36463	RAW
2023-04-06	Raji B	2	117	2562	20303	8244	RAW
2023-04-06	Raji B	0.1	167	1957	19367	5776	RAW
2023-07-24	HL60	0	0	0	7185	166	RAW
2023-07-24	HL60	10	325	3348	4099	199740	RAW
2023-07-24	HL60	1	69	1289	4898	23925	RAW
2023-07-24	HL60	2	34	55	6996	8698	RAW
2023-07-24	HL60	0.1	14	9	7085	3523	RAW
2023-07-24	HL60	0	0	0	4553	166	RAW
2023-07-24	HL60	10	325	2704	3359	205222	RAW
2023-07-24	HL60	1	47	878	3380	24839	RAW
2023-07-24	HL60	2	14	32	3448	9300	RAW
2023-07-24	HL60	0.1	8	2	4268	3809	RAW
2023-08-04	HL60	0	0	36	21946	174	RAW
2023-08-04	HL60	10	256	15190	16822	215487	RAW
2023-08-04	HL60	1	35	422	22366	9078	RAW
2023-08-04	HL60	2	158	10291	21249	44456	RAW
2023-08-04	HL60	0.1	9	62	22512	4068	RAW
2023-08-14	Jurkat	0	2	6	21092	203	RAW
2023-08-14	Jurkat	10	225	12728	19650	103668	RAW
2023-08-14	Jurkat	1	90	7391	22184	22801	RAW
2023-08-14	Jurkat	2	39	1583	25560	8413	RAW
2023-08-14	Jurkat	0.1	11	184	23848	3889	RAW

## Sheet: Figure 2e
Cell Type	Tension	Antibody Density	Radius
Raji B	0.117653	24024.9	8.02003
Raji B	0.00748715	24024.9	8.52004
Raji B	0.0264896	24024.9	7.51879
Raji B	0.0801373	24024.9	7.1602
Raji B	0.0996287	24024.9	8.89358
Raji B	0.0931597	24024.9	7.1602
Raji B	0.117842	24024.9	6.24047
Raji B	0.105164	24024.9	8.89358
Raji B	0.136641	24024.9	8.52004
Raji B	0.148868	24024.9	6.78582
Raji B	0.148916	24024.9	6.59067
HL60	1.3193	32011	4.76788
HL60	0.809227	32011	5.68369
HL60	0.514519	32011	5.68369
HL60	0.988497	32011	4.86657
HL60	0.855348	32011	5.13883
HL60	1.36891	32011	6.13822
HL60	1.00922	32011	4.04019
HL60	1.08582	32011	5.94909
HL60	0.728366	32011	5.40331
HL60	0.882148	32011	5.13883
HL60	0.869305	23524.9	5.13883
Jurkat	0.275032	23524.9	3.86174
Jurkat	0.113822	23524.9	3.67463
Jurkat	0.0601364	23524.9	4.04019
Jurkat	0.014291	23524.9	3.94521
Jurkat	0.0166989	23524.9	4.59445
Jurkat	0.0467973	23524.9	5.40331
Jurkat	0.0621609	23524.9	4.38994
Jurkat	0.119902	23524.9	3.58188
Jurkat	0.0487387	23524.9	3.58188
Jurkat	0.152017	23524.9	4.1304
Jurkat	0.125719	23524.9	3.67463

## Sheet: Figure 2f
Date	Cell Type	Conc (aCD47)	Phago	Trogo	Count	Intensity	Macrophage
2023-03-03	HL60	0	7	3	21123	217	RAW
2023-03-03	HL60	2	2296	12790	27499	16443	RAW
2023-03-03	HL60	1	1998	5883	24627	10173	RAW
2023-03-03	HL60	0.2	1174	256	29682	2221	RAW
2023-03-03	HL60	0.1	167	6	19239	951	RAW
2023-03-03	Raji B	0	9	55	24639	260	RAW
2023-03-03	Raji B	2	1585	9718	27120	11549	RAW
2023-03-03	Raji B	1	715	3141	29112	6634	RAW
2023-03-03	Raji B	0.2	261	194	26887	1525	RAW
2023-03-03	Raji B	0.1	17	11	28249	710	RAW
2023-03-08	HL60	0	2	1	20751	181	RAW
2023-03-08	HL60	2	1808	2739	14114	19913	RAW
2023-03-08	HL60	1	3169	3932	16570	10744	RAW
2023-03-08	HL60	0.2	1830	331	17983	2997	RAW
2023-03-08	HL60	0.1	254	14	13110	1578	RAW
2023-03-08	Raji B	0	32	325	16036	137	RAW
2023-03-08	Raji B	2	1715	7010	13827	12401	RAW
2023-03-08	Raji B	1	1213	3326	13562	7432	RAW
2023-03-08	Raji B	0.2	591	666	15383	2298	RAW
2023-03-08	Raji B	0.1	123	102	18184	1200	RAW
2023-03-23	HL60	0	10	21	12605	717	RAW
2023-03-23	HL60	2	180	3623	21635	23202	RAW
2023-03-23	HL60	1	80	1250	16203	18382	RAW
2023-03-23	HL60	0.2	40	183	20817	6722	RAW
2023-03-23	HL60	0.1	35	6	17820	3054	RAW
2023-03-23	Jurkat	0	0	141	20066	145	RAW
2023-03-23	Jurkat	2	95	9110	21549	35283	RAW
2023-03-23	Jurkat	1	87	7953	21416	25060	RAW
2023-03-23	Jurkat	0.2	75	117	20914	6389	RAW
2023-03-23	Jurkat	0.1	36	14	15517	2337	RAW
2023-03-23	Raji B	0	1	36	23340	152	RAW
2023-03-23	Raji B	2	104	3345	18516	13918	RAW
2023-03-23	Raji B	1	76	2195	21891	9027	RAW
2023-03-23	Raji B	0.2	43	86	22821	2454	RAW
2023-03-23	Raji B	0.1	11	22	19675	1016	RAW
2023-04-06	Jurkat	0	47	7646	12051	39996	RAW
2023-04-06	Jurkat	2	63	7213	15816	27650	RAW
2023-04-06	Jurkat	1	52	8573	16408	22505	RAW
2023-04-06	Jurkat	0.2	47	4294	18695	10543	RAW
2023-04-06	Jurkat	0.1	24	900	13395	5754	RAW
2023-05-04	Jurkat	0	0	0	3507	137	RAW
2023-05-04	Jurkat	2	104	2296	2764	50219	RAW
2023-05-04	Jurkat	1	97	2918	3609	36808	RAW
2023-05-04	Jurkat	0.2	33	1544	3732	11549	RAW
2023-05-04	Jurkat	0.1	40	905	4712	7323	RAW
Cell Type	Tension	Antibody Density	Radius
Raji B	0.117653	24024.9	8.02003
Raji B	0.00748715	24024.9	8.52004
Raji B	0.0264896	24024.9	7.51879
Raji B	0.0801373	24024.9	7.1602
Raji B	0.0996287	24024.9	8.89358
Raji B	0.0931597	24024.9	7.1602
Raji B	0.117842	24024.9	6.24047
Raji B	0.105164	24024.9	8.89358
Raji B	0.136641	24024.9	8.52004
Raji B	0.148868	24024.9	6.78582
Raji B	0.148916	24024.9	6.59067
HL60	1.3193	32011	4.76788
HL60	0.809227	32011	5.68369
HL60	0.514519	32011	5.68369
HL60	0.988497	32011	4.86657
HL60	0.855348	32011	5.13883
HL60	1.36891	32011	6.13822
HL60	1.00922	32011	4.04019
HL60	1.08582	32011	5.94909
HL60	0.728366	32011	5.40331
HL60	0.882148	32011	5.13883
HL60	0.869305	23524.9	5.13883
Jurkat	0.275032	23524.9	3.86174
Jurkat	0.113822	23524.9	3.67463
Jurkat	0.0601364	23524.9	4.04019
Jurkat	0.014291	23524.9	3.94521
Jurkat	0.0166989	23524.9	4.59445
Jurkat	0.0467973	23524.9	5.40331
Jurkat	0.0621609	23524.9	4.38994
Jurkat	0.119902	23524.9	3.58188
Jurkat	0.0487387	23524.9	3.58188
Jurkat	0.152017	23524.9	4.1304
Jurkat	0.125719	23524.9	3.67463

## Sheet: Figure 3b
Date	Osmolarity	Phago	Trogo	Count	Intensity
2023-09-14	isotonic	872	7954	25572	38047
2023-09-14	swell	696	5070	25524	33830
2023-09-14	deflate	593	6975	26839	45768
2023-09-14	isotonic	1325	12694	32777	42875
2023-09-14	swell	675	5933	28862	38501
2023-09-14	deflate	889	8797	25912	41160
2023-09-06	isotonic	439	10898	24814	82695
2023-09-06	swell	379	7069	22085	96356
2023-09-06	deflate	504	8515	25586	91472
2023-08-30	isotonic	3009	31467	52828	20559
2023-08-30	swell	1722	30473	54106	19009
2023-08-30	deflate	3646	35009	59462	22505

## Sheet: Figure 3c
Behavior	Tension
Phago	4.21306
Phago	7.38695
Phago	32.8225
Phago	33.1728
Phago	11.2209
Trogo	0.229629
Trogo	0.0848267
Trogo	0.0303049
Trogo	0.810861
Phago	1.44478
Phago	4.18625
Trogo	0.0111607
Trogo	0.0130613
Trogo	0.00575138
Trogo	0.576752
Trogo	0.0104021
Trogo	0.66224
Trogo	0.0282061
Trogo	0.0206843
Trogo	0.663302
Trogo	0.811921
Trogo	0.0137895
Phago	8.00486
Phago	5.00277
Phago	20.772
Phago	1.67871
Phago	10.2783

## Sheet: Figure 3e
time	areas
0	94.1304
34	99.6739
68	199.13
102	271.304
136	271.304
170	213.043
204	171.196
238	139.565
272	151.304
306	118.478
340	119.565
374	127.609
408	118.478
442	114.674
476	148.37
510	140
544	138.261
578	141.304
612	147.935
680	152.935
714	156.522
748	170.652
782	181.304
816	225.978
850	224.565
884	244.13
918	474.13
952	470
986	467.065
1020	478.152
1054	484.674
1088	478.37
1122	479.239

[truncated: 7 more sheets: Figure 4a, Figure 4c, Figure 4d, Figure 4e, Figure 4f, Figure 5b, Figure 5c]
