# Supplementary material for: Target cell cortical tension regulates macrophage trogocytosis
Source: Nat Cell Biol. 2025 Dec 12;27(12):2078–88. doi: 10.1038/s41556-025-01807-6 (PMC12716991; doi:10.1038/s41556-025-01807-6)
Supplement: Supplementary file 9 — Statistical source data for Extended Data Figs. 2–4, 6 and 7. [file 41556_2025_1807_MOESM9_ESM.xlsx]

## Sheet: ED Figure2a
Cell Type	Antibody Conc	Phago	Trogo	Count
HL60	0	75	287	11306
HL60	0.08	82	147	13358
HL60	0.04	114	136	18302
HL60	0.008	106	164	15860
HL60	0.004	66	126	12020
Jurkat	0	39	5057	18321
Jurkat	0.08	35	241	17696
Jurkat	0.04	34	267	15581
Jurkat	0.008	36	804	15240
Jurkat	0.004	42	1381	15580
RajiB	0	144	2979	10434
RajiB	0.08	100	484	14572
RajiB	0.04	104	521	13132
RajiB	0.008	109	1158	19523
RajiB	0.004	113	1539	19047
HL60	0	302	998	22839
HL60	0.08	245	211	22554
HL60	0.04	208	199	24877
HL60	0.008	199	155	22907
HL60	0.004	202	209	22992
Jurkat	0	74	4371	12828
Jurkat	0.08	86	731	26391
Jurkat	0.04	75	514	24404
Jurkat	0.008	94	1665	21005
Jurkat	0.004	64	1214	19028
RajiB	0	560	7454	19319
RajiB	0.08	101	744	23812
RajiB	0.04	107	757	21700
RajiB	0.008	104	1136	21334
RajiB	0.004	109	1359	19399

## Sheet: ED Figure2b
Cell Type	Antibody Conc	Phago	Trogo	Count
HL60	0	75	287	11306
HL60	0.08	82	147	13358
HL60	0.04	114	136	18302
HL60	0.008	106	164	15860
HL60	0.004	66	126	12020
Jurkat	0	39	5057	18321
Jurkat	0.08	35	241	17696
Jurkat	0.04	34	267	15581
Jurkat	0.008	36	804	15240
Jurkat	0.004	42	1381	15580
RajiB	0	144	2979	10434
RajiB	0.08	100	484	14572
RajiB	0.04	104	521	13132
RajiB	0.008	109	1158	19523
RajiB	0.004	113	1539	19047
HL60	0	302	998	22839
HL60	0.08	245	211	22554
HL60	0.04	208	199	24877
HL60	0.008	199	155	22907
HL60	0.004	202	209	22992
Jurkat	0	74	4371	12828
Jurkat	0.08	86	731	26391
Jurkat	0.04	75	514	24404
Jurkat	0.008	94	1665	21005
Jurkat	0.004	64	1214	19028
RajiB	0	560	7454	19319
RajiB	0.08	101	744	23812
RajiB	0.04	107	757	21700
RajiB	0.008	104	1136	21334
RajiB	0.004	109	1359	19399

## Sheet: ED Figure2c
date	stim	condition	trogo	count
Oct 01 2025	IFNg	No Op	487	4896
Oct 01 2025	IFNg	Op	542	3609
Oct 01 2025	IFNg	Sup	37	3717
Oct 01 2025	IFNg	Control	0	3289
Oct 01 2025	LPS	No Op	73	2428
Oct 01 2025	LPS	Op	725	2123
Oct 01 2025	LPS	Sup	11	2259
Oct 01 2025	LPS	Control	0	2873
Oct 01 2025	Nothing	No Op	36	6778
Oct 01 2025	Nothing	Op	4243	7544
Oct 01 2025	Nothing	Sup	77	5487
Oct 01 2025	Nothing	Control	0	7011
Sept 24 2025	IFNg	No Op	31	1621
Sept 24 2025	IFNg	Op	947	1640
Sept 24 2025	IFNg	Sup	30	1047
Sept 24 2025	IFNg	Control	0	945
Sept 24 2025	LPS	Op	735	1937
Sept 24 2025	LPS	No Op	133	1541
Sept 24 2025	LPS	Sup	99	1695
Sept 24 2025	LPS	Control	0	1684
Sept 24 2025	Nothing	No Op	67	4163
Sept 24 2025	Nothing	Op	2637	3794
Sept 24 2025	Nothing	Sup	152	5171
Sept 24 2025	Nothing	Control	0	3101

## Sheet: ED Figure3
Date	Cell Type	Conc	Phago	Trogo	Count	Intensity
2023-03-03	HL60	0	7	3	21123	217
2023-03-03	HL60	2	2296	12790	27499	16443
2023-03-03	HL60	1	1998	5883	24627	10173
2023-03-03	HL60	0.2	1174	256	29682	2221
2023-03-03	HL60	0.1	167	6	19239	951
2023-03-03	Raji B	0	9	55	24639	260
2023-03-03	Raji B	2	1585	9718	27120	11549
2023-03-03	Raji B	1	715	3141	29112	6634
2023-03-03	Raji B	0.2	261	194	26887	1525
2023-03-03	Raji B	0.1	17	11	28249	710
2023-03-08	HL60	0	2	1	20751	181
2023-03-08	HL60	2	1808	2739	14114	19913
2023-03-08	HL60	1	3169	3932	16570	10744
2023-03-08	HL60	0.2	1830	331	17983	2997
2023-03-08	HL60	0.1	254	14	13110	1578
2023-03-08	Raji B	0	32	325	16036	137
2023-03-08	Raji B	2	1715	7010	13827	12401
2023-03-08	Raji B	1	1213	3326	13562	7432
2023-03-08	Raji B	0.2	591	666	15383	2298
2023-03-08	Raji B	0.1	123	102	18184	1200
2023-03-23	HL60	0	10	21	12605	717
2023-03-23	HL60	2	180	3623	21635	23202
2023-03-23	HL60	1	80	1250	16203	18382
2023-03-23	HL60	0.2	40	183	20817	6722
2023-03-23	HL60	0.1	35	6	17820	3054
2023-03-23	Jurkat	0	0	141	20066	145
2023-03-23	Jurkat	2	95	9110	21549	35283
2023-03-23	Jurkat	1	87	7953	21416	25060
2023-03-23	Jurkat	0.2	75	117	20914	6389
2023-03-23	Jurkat	0.1	36	14	15517	2337
2023-03-23	Raji B	0	1	36	23340	152
2023-03-23	Raji B	2	104	3345	18516	13918
2023-03-23	Raji B	1	76	2195	21891	9027
2023-03-23	Raji B	0.2	43	86	22821	2454
2023-03-23	Raji B	0.1	11	22	19675	1016
2023-04-06	Jurkat	0	47	7646	12051	155
2023-04-06	Jurkat	2	63	7213	15816	27650
2023-04-06	Jurkat	1	52	8573	16408	22505
2023-04-06	Jurkat	0.2	47	4294	18695	10543
2023-04-06	Jurkat	0.1	24	900	13395	5754
2023-05-04	Jurkat	0	0	0	3507	137
2023-05-04	Jurkat	2	104	2296	2764	50219
2023-05-04	Jurkat	1	97	2918	3609	36808
2023-05-04	Jurkat	0.2	33	1544	3732	11549
2023-05-04	Jurkat	0.1	40	905	4712	7323

## Sheet: ED Figure4
Cell Type	Intensity	Conc	Phago	Trogo	Count
Raji B	203	0	25	162	13580
Raji B	28799	2	1013	4600	14397
Raji B	22751	1	946	4251	18436
Raji B	19089	0.2	990	3532	15890
Raji B	17854	0.1	928	3936	14872
Raji B	231	0	1	2	21430
Raji B	22263	2	724	2047	27210
Raji B	21833	1	381	2339	21799
Raji B	17166	0.2	498	1863	23728
Raji B	15565	0.1	526	1829	21404

## Sheet: ED Figure6
Tension
0.0102698
0.0119378
0.0343407
0.0445046
0.0830273
0.00530614
0.0613095
0.0329683
0.0600108
0.000466601
0.0247801
0.0124468
0.143052
0.00423992
0.010131
0.00508883
0.0294022
0.039257
0.0147364
0.00251421
0.432995
0.0127933
0.293819
0.0917542
0.0853349
0.334845
0.124995
0.336985

## Sheet: ED Figure7
Date	Cell Type	Conc	Phago	Trogo	Count	Intensity	Opsonin
2023-03-03	HL60	0	7	3	21123	217	CD47
2023-03-03	HL60	2	2296	12790	27499	16443	CD47
2023-03-03	HL60	1	1998	5883	24627	10173	CD47
2023-03-03	HL60	0.2	1174	256	29682	2221	CD47
2023-03-03	HL60	0.1	167	6	19239	951	CD47
2023-03-03	Raji B	0	9	55	24639	260	CD47
2023-03-03	Raji B	2	1585	9718	27120	11549	CD47
2023-03-03	Raji B	1	715	3141	29112	6634	CD47
2023-03-03	Raji B	0.2	261	194	26887	1525	CD47
2023-03-03	Raji B	0.1	17	11	28249	710	CD47
2023-03-08	HL60	0	2	1	20751	181	CD47
2023-03-08	HL60	2	1808	2739	14114	19913	CD47
2023-03-08	HL60	1	3169	3932	16570	10744	CD47
2023-03-08	HL60	0.2	1830	331	17983	2997	CD47
2023-03-08	HL60	0.1	254	14	13110	1578	CD47
2023-03-08	Raji B	0	32	325	16036	137	CD47
2023-03-08	Raji B	2	1715	7010	13827	12401	CD47
2023-03-08	Raji B	1	1213	3326	13562	7432	CD47
2023-03-08	Raji B	0.2	591	666	15383	2298	CD47
2023-03-08	Raji B	0.1	123	102	18184	1200	CD47
2023-03-23	HL60	0	10	21	12605	717	CD47
2023-03-23	HL60	2	180	3623	21635	23202	CD47
2023-03-23	HL60	1	80	1250	16203	18382	CD47
2023-03-23	HL60	0.2	40	183	20817	6722	CD47
2023-03-23	HL60	0.1	35	6	17820	3054	CD47
2023-03-23	Jurkat	0	0	141	20066	145	CD47
2023-03-23	Jurkat	2	95	9110	21549	35283	CD47
2023-03-23	Jurkat	1	87	7953	21416	25060	CD47
2023-03-23	Jurkat	0.2	75	117	20914	6389	CD47
2023-03-23	Jurkat	0.1	36	14	15517	2337	CD47
2023-03-23	Raji B	0	1	36	23340	152	CD47
2023-03-23	Raji B	2	104	3345	18516	13918	CD47
2023-03-23	Raji B	1	76	2195	21891	9027	CD47
2023-03-23	Raji B	0.2	43	86	22821	2454	CD47
2023-03-23	Raji B	0.1	11	22	19675	1016	CD47
2023-04-06	Jurkat	0	47	7646	12051	155	CD47
2023-04-06	Jurkat	2	63	7213	15816	27650	CD47
2023-04-06	Jurkat	1	52	8573	16408	22505	CD47
2023-04-06	Jurkat	0.2	47	4294	18695	10543	CD47
2023-04-06	Jurkat	0.1	24	900	13395	5754	CD47
2023-05-04	Jurkat	0	0	0	3507	137	CD47
2023-05-04	Jurkat	2	104	2296	2764	50219	CD47
2023-05-04	Jurkat	1	97	2918	3609	36808	CD47
2023-05-04	Jurkat	0.2	33	1544	3732	11549	CD47
2023-05-04	Jurkat	0.1	40	905	4712	7323	CD47
2023-03-21	Jurkat	0	0	3	16273	145	Biotin
2023-03-21	Jurkat	10	132	11378	14546	605000	Biotin
2023-03-21	Jurkat	1	114	11513	12527	142368	Biotin
2023-03-21	Jurkat	2	99	8293	14153	35867	Biotin
2023-03-21	Raji B	0	1	4	16676	152	Biotin
2023-03-21	Raji B	10	106	11394	14749	674000	Biotin
2023-03-21	Raji B	1	75	12486	16621	133556	Biotin
2023-03-21	Raji B	0.2	121	7438	20113	30073	Biotin
2023-03-21	Raji B	0.1	50	3209	13883	20083	Biotin
2023-03-31	HL60	0	0	0	20327	181	Biotin
2023-03-31	HL60	10	333	8523	16698	186187	Biotin
2023-03-31	HL60	1	406	9579	16101	95855	Biotin
2023-03-31	HL60	2	159	2647	15949	24949	Biotin
2023-03-31	HL60	0.1	106	807	15466	13070	Biotin
2023-03-31	Jurkat	0	0	3	14487	137	Biotin
2023-03-31	Jurkat	10	31	7515	16870	142368	Biotin
2023-03-31	Jurkat	1	26	10866	14635	105035	Biotin
2023-03-31	Jurkat	2	16	4447	17164	25283	Biotin
2023-03-31	Jurkat	0.1	13	1122	17957	15502	Biotin
2023-03-31	Raji B	0	0	5	17494	137	Biotin
2023-03-31	Raji B	10	156	12498	16949	137155	Biotin
2023-03-31	Raji B	1	88	9957	16096	79565	Biotin
2023-03-31	Raji B	2	78	2790	16424	20603	Biotin
2023-03-31	Raji B	0.1	29	1025	16000	11841	Biotin
2023-04-06	Raji B	0	0	8	18211	130	Biotin
2023-04-06	Raji B	10	582	15350	17633	143895	Biotin
2023-04-06	Raji B	1	434	13222	18516	36463	Biotin
2023-04-06	Raji B	2	117	2562	20303	8244	Biotin
2023-04-06	Raji B	0.1	167	1957	19367	5776	Biotin
2023-07-24	HL60	0	0	0	7185	166	Biotin
2023-07-24	HL60	10	325	3348	4099	199740	Biotin
2023-07-24	HL60	1	69	1289	4898	23925	Biotin
2023-07-24	HL60	2	34	55	6996	8698	Biotin
2023-07-24	HL60	0.1	14	9	7085	3523	Biotin
2023-07-24	HL60	0	0	0	4553	166	Biotin
2023-07-24	HL60	10	325	2704	3359	205222	Biotin
2023-07-24	HL60	1	47	878	3380	24839	Biotin
2023-07-24	HL60	2	14	32	3448	9300	Biotin
2023-07-24	HL60	0.1	8	2	4268	3809	Biotin
2023-08-04	HL60	0	0	36	21946	174	Biotin
2023-08-04	HL60	10	256	15190	16822	215487	Biotin
2023-08-04	HL60	1	35	422	22366	9078	Biotin
2023-08-04	HL60	2	158	10291	21249	44456	Biotin
2023-08-04	HL60	0.1	9	62	22512	4068	Biotin
2023-08-14	Jurkat	0	2	6	21092	203	Biotin
2023-08-14	Jurkat	10	225	12728	19650	103668	Biotin
2023-08-14	Jurkat	1	90	7391	22184	22801	Biotin
2023-08-14	Jurkat	2	39	1583	25560	8413	Biotin
2023-08-14	Jurkat	0.1	11	184	23848	3889	Biotin
2024-01-17	Jurkat	0	34	3	26523	2439	2e-05
2024-01-17	Jurkat	2	166	10046	26295	76367	2e-05
2024-01-17	Jurkat	1	136	11612	32129	47936	2e-05
2024-01-17	Jurkat	0.2	72	42	33688	7056	2e-05
2024-01-17	Jurkat	0.1	83	4	34417	6294	2e-05
2024-01-18	Jurkat	0	80	2	14640	4618	2e-05
2024-01-18	Jurkat	2	176	5855	15315	62183	2e-05
2024-01-18	Jurkat	1	100	17	14409	14224	2e-05
2024-01-18	Jurkat	0.2	80	8	17657	7242	2e-05
2024-01-18	Jurkat	0.1	80	4	13571	7391	2e-05
2024-01-20	Jurkat	0	70	0	17618	2867	2e-05
2024-01-20	Jurkat	2	272	5797	15960	65561	2e-05
2024-01-20	Jurkat	1	256	8868	17608	57973	2e-05
2024-01-20	Jurkat	0.2	183	1825	19335	25509	2e-05
2024-01-20	Jurkat	0.1	130	1	16792	8274	2e-05
2023-08-14	Jurkat	0	2	6	21092	203	untreated
2023-08-14	Jurkat	10	225	12728	19650	103668	untreated
2023-08-14	Jurkat	1	90	7391	22184	22801	untreated
2023-08-14	Jurkat	2	39	1583	25560	8413	untreated
2023-08-14	Jurkat	0.1	11	184	23848	3889	untreated
2023-03-31	Jurkat	0	0	3	14487	137	untreated
2023-03-31	Jurkat	10	31	7515	16870	142368	untreated
2023-03-31	Jurkat	1	26	10866	14635	105035	untreated
2023-03-31	Jurkat	2	16	4447	17164	25283	untreated
2023-03-31	Jurkat	0.1	13	1122	17957	15502	untreated
2023-03-21	Jurkat	0	0	3	16273	145	untreated
2023-03-21	Jurkat	10	132	11378	14546	605000	untreated
2023-03-21	Jurkat	1	114	11513	12527	142368	untreated
2023-03-21	Jurkat	2	99	8293	14153	35867	untreated
2023-03-21	Jurkat	0.1	46	2336	13664	20603	untreated
2024-02-01	Jurkat	0	30884	24	59257	57973	2.5e-05
2024-02-01	Jurkat	2	29115	4805	56204	184188	2.5e-05
2024-02-01	Jurkat	1	32726	2886	68169	133201	2.5e-05
2024-02-01	Jurkat	0.2	30260	30	66693	50840	2.5e-05
2024-02-01	Jurkat	0.1	31409	22	59986	59439	2.5e-05
2024-02-13	Jurkat	0	68	27	54097	2129	2.5e-05
2024-02-13	Jurkat	100	8542	29282	45407	617000	2.5e-05
2024-02-13	Jurkat	20	5882	32679	49778	118233	2.5e-05
2024-02-13	Jurkat	10	1386	23875	30780	300591	2.5e-05
2024-02-13	Jurkat	0	2084	1320	43816	50965	2.5e-05
2024-02-13	Jurkat	100	12024	24580	53840	921000	2.5e-05
2024-02-13	Jurkat	20	9256	24002	50134	678000	2.5e-05
2024-02-13	Jurkat	10	7604	24117	49695	405000	2.5e-05
2024-02-08	Jurkat	0	15435	67	44031	36206	2.5e-05
2024-02-08	Jurkat	10	20067	4795	47925	208022	2.5e-05
2024-02-08	Jurkat	1	19104	283	44335	60188	2.5e-05
2024-02-08	Jurkat	2	15138	125	44300	35449	2.5e-05
2024-02-08	Jurkat	0.1	17288	132	52165	41357	2.5e-05
2023-05-04	Jurkat	0	0	0	3507	137	untreated
2023-05-04	Jurkat	2	104	2296	2764	50219	untreated
2023-05-04	Jurkat	1	97	2918	3609	36808	untreated
2023-05-04	Jurkat	0.2	33	1544	3732	11549	untreated
2023-05-04	Jurkat	0.1	40	905	4712	7323	untreated
